# Supplementary material for: Whitefly Species Preferences of the Predatory Ladybird Beetle, Delphastus pallidus LeConte (Coleoptera: Coccinellidae)
Source: Insects. 2026 Jan 13;17(1):90. doi: 10.3390/insects17010090 (PMC12841646; doi:10.3390/insects17010090)
Supplement: Supplementary file 1 [file insects-17-00090-s001.zip]

Archive with 1 entries (1 files):
- insects-3932514-supplementary.pdf
